# Supplementary material for: CNVs into the wild: screening the genomes of conifer trees (Picea spp.) reveals fewer gene copy number variations in hybrids and links to adaptation
Source: BMC Genomics. 2017 Jan 18;18:97. doi: 10.1186/s12864-016-3458-8 (PMC5241962; doi:10.1186/s12864-016-3458-8)
Supplement: Additional file 2: Table S1. — Distribution of the gene CNVs along the spruce genetic map with position in cM. (XLSX 15 kb) [file 12864_2016_3458_MOESM2_ESM.xlsx]

## Sheet: Sheet1
lists of CNV genes with the location upon the spruce genetic map (Pavy et al. 2012)
	: clusters of CNV genes separated by less than 1 cM
LG : Linkage Group
gene_ID: gene name according to the gene catalog (Rigault et al. 2011)
PEDIGREES
WS1				WS2				BS				IS
gene_ID	LG	position		gene_ID	LG	position		gene_ID	LG	position		gene_ID	LG	position
GQ03917_C17	1	19.287		GQ02821_P23	1	92.637		GQ03228_G15	1	120.341		GQ03213_A05	1	88.122
GQ03232_P07	1	50.236		GQ0197_K07	2	17.779		GQ02902_L14	1	126.51		GQ03302_E23	1	101.533
GQ03217_H19	1	88.2972		GQ03904_N03	2	21.175		GQ03302_D18	1	153.301		GQ03302_D18	1	153.301
GQ02904_H03	1	151.689		GQ02804_M24	2	94.98		GQ03904_N03	2	21.175		GQ02907_N09	2	14.4141
GQ0062_O10	2	14.204		GQ03906_H03	2	110.363		GQ03403_K01	2	37.138		GQ02806_N11	2	31.808
GQ0197_K07	2	17.779		GQ0036_I03	2	122.239		GQ03101_O01	2	42.53		GQ0036_I03	2	122.239
GQ03709_D11	2	151.724		GQ0207_G15	2	149.528		GQ02903_J24	2	76.464		GQ03303_A17	3	15.629
GQ02815_F12	2	155.134		GQ03705_G05	2	152.427		GQ03224_J07	2	104.99		GQ0168_F24	3	72.122
GQ02902_H23	2	175.744		GQ0168_F24	3	72.122		GQ03616_M19	2	125.656		GQ03218_O22	4	127.065
GQ0168_F24	3	72.122		GQ03813_A17	3	75.7741		GQ03308_L05	2	150.489		GQ0164_B11	5	6.245
GQ03514_M24	3	149.035		GQ03002_I06	3	96.337		GQ03414_G07	2	163.986		GQ0201_I17	5	99.618
GQ04104_C19	3	165.321		GQ0204_N01	3	165.638		GQ04101_G24	3	20.209		GQ03121_L18	5	155.969
GQ0201_L21	4	3.857		GQ03218_O22	4	127.065		GQ03303_N02	3	43.954		GQ0207_I07	6	22.838
GQ03218_O22	4	127.065		GQ04005_O15	4	129.749		GQ03611_E22	3	66.487		GQ03113_H14	7	58.722
GQ0164_B11	5	6.245		GQ03101_L16	5	7.462		GQ03813_A17	3	75.7741		GQ03109_C06	7	99.848
GQ02809_K09	5	12.328		GQ03125_B09	5	11.346		GQ03912_N03	3	98.546		GQ0041_E20	7	164.535
GQ02811_C24	5	95.899		GQ04007_P08	5	11.619		GQ03312_J19	3	99.211		GQ03418_L13	7	171.97
GQ0201_I17	5	99.618		GQ02809_K09	5	12.328		GQ03506_G14	3	104.172		GQ02510_L21	7	197.219
GQ03712_C02	5	135.065		GQ03403_I15	5	20.535		GQ03212_O15	4	9.591		GQ03502_H03	8	65.387
GQ04010_F09	5	159.166		GQ03301_O19	5	33.82		GQ03213_E23	4	24.69		GQ03301_G02	8	133.847
GQ0043_K19	6	24.495		GQ0167_M02	5	51.04		GQ03232_P11	4	39.573		GQ03120_G19	9	18.998
GQ03002_H03	6	91.711		GQ03203_O13	5	72.289		GQ00411_H03	4	56.316		GQ03811_A08	9	142.879
GQ03603_I06	7	32.659		GQ0064_K06	5	83.613		GQ0197_M23	4	83.907		GQ03905_K02	11	35.194
GQ03113_H14	7	58.722		GQ03414_F20	5	100.717		GQ03222_E04	4	85.373		GQ03509_C05	11	81.988
GQ0035_O16	7	67.851		GQ02826_N02	5	110.806		GQ03218_O22	4	127.065		GQ02014_J07	11	86.651
GQ03509_O04	7	149.97		GQ03207_I11	5	142.479		GQ0166_J11	4	139.4		GQ03612_P08	11	87.119
GQ0041_E20	7	164.535		GQ03102_D15	5	146.719		GQ0167_M02	5	51.04		GQ03218_M19	11	104.404
GQ02510_L21	7	197.219		GQ03121_L18	5	155.969		GQ0068_I14	5	57.576		GQ0073_L20	12	72.098
GQ03205_L14	8	21.627		GQ03405_P21	6	17.337		GQ01304_A08	5	91.363		GQ03111_N19	12	107.474
GQ03204_M13	8	51.581		GQ03703_C11	6	39.907		GQ03112_G11	5	123.726
GQ03312_N02	8	84.794		GQ03801_K18	6	76.605		GQ03102_D15	5	146.719
GQ03818_A14	8	95.507		GQ03819_N15	6	80.051		GQ0228_A02	5	150.662
GQ02820_E23	8	120.111		GQ02820_M23	6	97.439		GQ02813_N22	6	15.566
GQ03301_G02	8	133.847		GQ01301_E11	6	136.598		GQ0072_P11	6	17.114
GQ03103_N03	8	144.534		GQ02829_I09	6	145.759		GQ0043_K19	6	24.495
GQ04013_A18	8	157.053		GQ03111_D11	7	39.59		GQ0168_P03	6	42.957
GQ03113_O04	8	172.17		GQ03113_H14	7	58.722		GQ03812_G05	6	43.8981
GQ03236_I17	9	20.155		GQ0177_D02	7	95.186		GQ0205_L12	6	68.681
GQ03711_G22	9	32.289		GQ0204_A15	7	110.63		GQ03819_N15	6	80.051
GQ04109_N07	9	35.512		GQ03116_G03	7	131.325		GQ0131_M22	6	90.558
GQ02820_J19	9	47.065		GQ03509_O04	7	149.97		GQ0066_G22	6	93.689
GQ04001_G17	9	77.061		GQ0041_E20	7	164.535		GQ03901_M22	6	95.008
GQ03112_N05	9	135.198		GQ02908_D01	7	182.413		GQ04009_P22	6	106.538
GQ03314_K05	10	69.299		GQ02510_L21	7	197.219		GQ02822_N14	6	118.853
GQ03213_D18	10	73.076		GQ03112_P02	7	198.873		GQ01301_E11	6	136.598
GQ04007_N19	10	111.531		GQ03502_H03	8	65.387		GQ0204_D21	7	35.237
GQ03808_H19	10	116.019		GQ03818_A14	8	95.507		GQ04013_D12	7	67.565
GQ0256_G17	10	120.465		GQ0204_E19	8	103.432		GQ03703_G22	7	89.063
GQ03010_F13	10	122.586		GQ0204_G04	8	133.654		GQ0171_P07	7	185.132
GQ03118_L05	11	49.192		GQ03301_G02	8	133.847		GQ02510_L21	7	197.219
GQ04010_H14	11	52.045		GQ03716_J06	8	154.462		GQ03325_E10	8	18.617
GQ02814_H24	11	84.057		GQ0065_G01	8	160.209		GQ02820_A03	8	65.124
GQ03612_P08	11	87.119		GQ03813_E19	9	11.719		GQ03126_M13	8	84.173
WS03227_E20	12	2.573		GQ0198_E04	9	36.536		GQ02823_J20	8	88.734
GQ0133_E03	12	19.206		GQ03105_N08	9	60.955		GQ03818_A14	8	95.507
GQ03202_E02	12	24.571		GQ03207_F23	9	94.426		GQ03301_G02	8	133.847
GQ03308_F02	11	150.804		GQ0255_K05	9	131.481		GQ03325_A15	8	136.839
GQ03102_C21	12	60.111		GQ0043_N14	10	18.035		GQ02816_F23	8	143.398
GQ03905_D23	12	73.693		GQ02822_H16	10	47.306		GQ04107_D16	8	146.545
GQ03111_N19	12	107.474		GQ02826_P23	10	54.729		GQ03109_G04	9	1.488
				GQ03314_K05	10	69.299		GQ03813_E19	9	11.719
				GQ03116_C23	10	69.354		GQ03102_I13	9	15.335
				GQ02814_A18	10	69.98		GQ03006_B05	9	26.737
				GQ03415_L05	10	78.886		GQ04110_C03	9	27.51
				GQ03118_L05	11	49.192		GQ04109_N07	9	35.512
				GQ03103_J20	11	70.834		GQ02820_J19	9	47.065
				GQ03219_D17	11	93.578		GQ03701_O10	9	69.299
				GQ03406_N15	11	114.799		GQ03707_E01	9	70.207
				GQ0133_E03	12	19.206		GQ03112_N05	9	135.198
				GQ03812_F05	11	167.681		GQ03715_D20	9	145.175
				GQ03913_C18	12	64.9581		GQ03208_E14	10	7.386
				GQ04005_I16	12	74.404		GQ0171_B17	10	9.138
				GQ03111_N19	12	107.474		GQ03105_O12	10	10.469
				GQ03215_F07	12	130.34		GQ02812_I18	10	10.999
								GQ03103_G21	10	14.239
								GQ0046_J03	10	25.721
								GQ02817_N11	10	37.622
								GQ03517_L01	10	49.537
								GQ02809_J05	10	57.072
								GQ03115_P16	10	76.549
								GQ0259_K06	10	84.8841
								GQ03312_J14	10	91.097
								GQ02818_O03	11	7.0151
								GQ03123_C06	11	28.239
								GQ03719_B22	11	47.08
								GQ04010_H14	11	52.045
								GQ02814_H24	11	84.057
								GQ02014_J07	11	86.651
								GQ03007_B11	11	125.679
								GQ03308_F02	11	150.804
								GQ03107_M13	12	33.774
								GQ03518_C02	12	71.021
								GQ0073_L20	12	72.098
								GQ0013_K06	12	82.701
								GQ02011_J04	12	113.2
								GQ03215_F07	12	130.34
